# Supplementary material for: α-d-Tagatopyran­ose
Source: Acta Crystallogr Sect E Struct Rep Online. 2009 May 23;65(Pt 6):o1393–4. doi: 10.1107/S1600536809017656 (PMC2969552; doi:10.1107/S1600536809017656)
Supplement: Supplementary file 1 [file e-65-o1393-sup1.cif]

##############################################################################
###                                                                        ###
###        Electronic paper (Acta Crystallographica Section E)             ###
###                                                                        ###
##############################################################################
#                                                                            #
# This CIF contains the data in a paper accepted for publication in Acta     #
# Crystallographica Section E. It conforms to the requirements of Notes      #
# for Authors for Section E, and has been peer reviewed under the auspices   #
# of the IUCr Commission on Journals.                                        #
#                                                                            #
# Full details of the Crystallographic Information File format               #
# are given in the paper "The Crystallographic Information File (CIF):       #
# a New Standard Archive File for Crystallography" by S. R. Hall, F. H.      #
# Allen and I. D. Brown [Acta Cryst. (1991), A47, 655-685].                  #
#                                                                            #
# The current version of the core CIF dictionary is obtainable from          #
# ftp://ftp.iucr.org/pub/cif_core.dic. The current version number is 2.4.    #
#                                                                            #
# Software is freely available for graphical display of the structure(s) in  #
# this CIF.  For information consult the CIF home page http://www.iucr.org/  #
# cif/home.html                                                              #
#                                                                            #
# This file may be used for bona fide research purposes within the           #
# scientific community so long as proper attribution is given to the journal # 
# article from which it was obtained.                                        #
#                                                                            #
##############################################################################
                                             
data_global
_audit_creation_method     CRYSTALS_ver_12.86
_journal_date_recd_electronic     2009-04-07
_journal_date_accepted     2009-05-11
_journal_name_full     'Acta Crystallographica, Section E'
_journal_year     2009
_journal_volume     65
_journal_issue      6
_journal_page_first     o1393
_journal_page_last     o1394
_journal_paper_category     QO
_journal_coeditor_code     FL2248
_publ_contact_author_name     'Francesco Punzo'
_publ_contact_author_address
;
 LAMSUN and CSGI at Dipartimento di Scienze Chimiche,
 Universit\`a degli Studi di Catania,
 Viale Andrea Doria 6,
 95125,
 Catania,
 Italy
;
_publ_contact_author_email     'fpunzo@unict.it'
_publ_contact_author_fax     '+39 095 580138'
_publ_contact_author_phone     '+39 095 7385060'
_publ_section_title
;
\a-<i>D</i>-Tagatopyranose
;
loop_
    _publ_author_name
    _publ_author_footnote
    _publ_author_address
    'Punzo, Francesco'
;
Visiting Scientist at the Department of Chemical Crystallography
Chemical Research Laboratory
Mansfield Road
Oxford OX1 3TA
England.
;
;
 LAMSUN and CSGI at Dipartimento di Scienze Chimiche,
 Universit\`a degli Studi di Catania,
 Viale Andrea Doria 6,
 95125,
 Catania,
 Italy
;
    'Watkin, David J.' .
;
 University of Oxford,
 Department of Chemical Crystallography,
 Chemistry Research Laboratory,
 Oxford OX1 3TA,
 England
;
    'Fleet, George W.J.' .
;
 University of Oxford,
 Department of Organic Chemistry,
 Chemistry Research Laboratory,
 Oxford OX1 3TA,
 England
;
_chemical_name_systematic     ?
_chemical_melting_point     ?
data_I
_chemical_name_systematic
;
\a-D-Tagatopyranose
;
_chemical_formula_moiety     'C6 H12 O6'
_chemical_formula_sum     'C6 H12 O6'
_chemical_formula_iupac     'C6 H12 O6'
_chemical_formula_weight     180.16
_symmetry_cell_setting     'Orthorhombic'
_symmetry_space_group_name_H-M     'P 21 21 21'
_symmetry_space_group_name_Hall     'P 2ac 2ab'
loop_
    _symmetry_equiv_pos_as_xyz
    'x,y,z'
    'x+1/2,-y+1/2,-z'
    '-x,y+1/2,-z+1/2'
    '-x+1/2,-y,z+1/2'
_cell_length_a     6.22010(10)
_cell_length_b     6.50220(10)
_cell_length_c     17.6629(4)
_cell_angle_alpha     90
_cell_angle_beta     90
_cell_angle_gamma     90
_cell_volume     714.36(2)
_cell_formula_units_Z     4
_cell_measurement_reflns_used     1344
_cell_measurement_theta_min     5
_cell_measurement_theta_max     32
_cell_measurement_temperature     190
_exptl_crystal_description     'prism'
_exptl_crystal_colour     'colourless'
_exptl_crystal_size_max     0.50
_exptl_crystal_size_mid     0.30
_exptl_crystal_size_min     0.20
_exptl_crystal_density_diffrn     1.675
_exptl_crystal_density_meas     ?
_exptl_crystal_density_method     'not measured'
_exptl_crystal_F_000     384
_exptl_absorpt_coefficient_mu     0.152
_exptl_absorpt_correction_type     multi-scan
_exptl_absorpt_process_details     '(DENZO/SCALEPACK; Otwinowski & Minor, 1997)'
_exptl_absorpt_correction_T_min     0.96
_exptl_absorpt_correction_T_max     0.97
_diffrn_ambient_temperature     190
_diffrn_radiation_type     'Mo K\a'
_diffrn_radiation_wavelength     0.71073
_diffrn_radiation_monochromator     'graphite'
_diffrn_measurement_device_type     'Nonius KappaCCD'
_diffrn_measurement_device     'Area'
_diffrn_measurement_method     \w
_diffrn_reflns_number     2343
_diffrn_reflns_av_R_equivalents     0.010
_diffrn_reflns_theta_min     5.583
_diffrn_reflns_theta_max     31.481
_diffrn_reflns_theta_full     30.537
_diffrn_measured_fraction_theta_max     0.986
_diffrn_measured_fraction_theta_full     0.988
_diffrn_reflns_limit_h_min     -9
_diffrn_reflns_limit_h_max     9
_diffrn_reflns_limit_k_min     -9
_diffrn_reflns_limit_k_max     9
_diffrn_reflns_limit_l_min     -25
_diffrn_reflns_limit_l_max     25
_diffrn_standards_number     0
_diffrn_standards_interval_count     .
_diffrn_standards_interval_time     .
_diffrn_standards_decay_%     ?
_reflns_number_total     1378
_reflns_number_gt     1351
_reflns_threshold_expression     I>2.0\s(I)
_refine_ls_structure_factor_coef     Fsqd
_refine_ls_matrix_type     full
_refine_ls_R_factor_all     0.0253
_refine_ls_R_factor_gt     0.0247
_refine_ls_wR_factor_all     0.0645
_refine_ls_wR_factor_gt     0.0638
_refine_ls_wR_factor_ref     0.0645
_refine_ls_goodness_of_fit_ref     0.9648
_refine_ls_number_reflns     1378
_refine_ls_number_parameters     110
_refine_ls_number_restraints     0
_refine_ls_hydrogen_treatment     constr
_refine_ls_weighting_scheme     calc
_refine_ls_weighting_details
;
Method= Modified Sheldrick
w=1/[\s^2^(F^2^) + ( 0.04P)^2^ + 0.18P], where P=(max(Fo^2^,0) + 2Fc^2^)/3
;
_atom_sites_solution_hydrogens     geom
_atom_sites_solution_primary     direct
_refine_ls_shift/su_max     0.000109
_refine_diff_density_max     0.34
_refine_diff_density_min     -0.20
_refine_ls_extinction_method     'Larson (1970), Equation 22'
_refine_ls_extinction_coef      26E1(4)
loop_
    _atom_type_symbol
    _atom_type_scat_dispersion_real
    _atom_type_scat_dispersion_imag
    _atom_type_scat_source
    C 0.0033 0.0016 'International Tables Vol C 4.2.6.8 and 6.1.1.4'
    H 0.0000 0.0000 'International Tables Vol C 4.2.6.8 and 6.1.1.4'
    O 0.0106 0.0060 'International Tables Vol C 4.2.6.8 and 6.1.1.4'
_computing_data_collection     'COLLECT (Nonius, 2001)'
_computing_cell_refinement     'DENZO/SCALEPACK (Otwinowski & Minor, 1997)'
_computing_data_reduction     'DENZO/SCALEPACK (Otwinowski & Minor, 1997)'
_computing_structure_solution     'SIR92 (Altomare <i>et al.</i>,  1994)'
_computing_structure_refinement     'CRYSTALS (Betteridge <i>et al.</i>,  2003)'
_computing_molecular_graphics     'CAMERON (Watkin <i>et al.</i>,  1996)'
_computing_publication_material     'CRYSTALS (Betteridge <i>et al.</i>,  2003)'
loop_
    _atom_site_type_symbol
    _atom_site_label
    _atom_site_fract_x
    _atom_site_fract_y
    _atom_site_fract_z
    _atom_site_U_iso_or_equiv
    _atom_site_adp_type
    _atom_site_occupancy
    _atom_site_disorder_assembly
    _atom_site_disorder_group
    O O1 -0.20580(13) 0.34108(12) 0.17994(4) 0.0157 Uani 1.0000 . .
    C C2 -0.02883(15) 0.29006(15) 0.13171(5) 0.0113 Uani 1.0000 . .
    C C3 0.10689(16) 0.47890(15) 0.11569(5) 0.0118 Uani 1.0000 . .
    O O4 -0.02429(12) 0.62640(12) 0.07662(4) 0.0150 Uani 1.0000 . .
    C C5 0.29501(17) 0.41697(16) 0.06531(6) 0.0143 Uani 1.0000 . .
    O O6 0.42202(12) 0.25811(12) 0.09985(4) 0.0139 Uani 1.0000 . .
    C C7 0.30499(16) 0.07510(15) 0.11774(5) 0.0118 Uani 1.0000 . .
    C C8 0.11083(16) 0.12491(15) 0.16890(5) 0.0118 Uani 1.0000 . .
    O O9 0.18387(14) 0.19838(12) 0.24031(4) 0.0171 Uani 1.0000 . .
    O O10 0.22054(13) -0.01458(12) 0.05105(4) 0.0142 Uani 1.0000 . .
    C C11 0.46654(17) -0.06848(16) 0.15537(6) 0.0155 Uani 1.0000 . .
    O O12 0.61351(15) -0.12797(16) 0.09805(5) 0.0271 Uani 1.0000 . .
    H H21 -0.0851 0.2365 0.0849 0.0134 Uiso 1.0000 . .
    H H31 0.1585 0.5338 0.1629 0.0151 Uiso 1.0000 . .
    H H51 0.3943 0.5322 0.0579 0.0174 Uiso 1.0000 . .
    H H52 0.2364 0.3698 0.0173 0.0181 Uiso 1.0000 . .
    H H81 0.0263 0.0023 0.1724 0.0147 Uiso 1.0000 . .
    H H112 0.5375 -0.0021 0.1979 0.0193 Uiso 1.0000 . .
    H H111 0.3929 -0.1876 0.1738 0.0194 Uiso 1.0000 . .
    H H41 0.0463 0.7255 0.0642 0.0240 Uiso 1.0000 . .
    H H91 0.1860 0.0956 0.2678 0.0275 Uiso 1.0000 . .
    H H121 0.7044 -0.2120 0.1130 0.0413 Uiso 1.0000 . .
    H H101 0.3225 -0.0416 0.0248 0.0252 Uiso 1.0000 . .
    H H11 -0.3163 0.3242 0.1565 0.0238 Uiso 1.0000 . .
loop_
    _atom_site_aniso_label
    _atom_site_aniso_U_11
    _atom_site_aniso_U_22
    _atom_site_aniso_U_33
    _atom_site_aniso_U_12
    _atom_site_aniso_U_13
    _atom_site_aniso_U_23
    O1 0.0103(3) 0.0192(4) 0.0177(3) -0.0009(3) 0.0026(3) -0.0047(3)
    C2 0.0102(4) 0.0120(4) 0.0118(4) -0.0005(4) 0.0005(3) -0.0019(3)
    C3 0.0107(4) 0.0107(4) 0.0141(4) 0.0001(3) -0.0003(3) 0.0004(3)
    O4 0.0131(3) 0.0119(3) 0.0201(3) 0.0026(3) -0.0007(3) 0.0027(3)
    C5 0.0125(4) 0.0121(4) 0.0183(4) 0.0022(4) 0.0034(4) 0.0041(3)
    O6 0.0097(3) 0.0111(3) 0.0209(3) -0.0001(3) -0.0007(3) 0.0036(3)
    C7 0.0112(4) 0.0100(4) 0.0143(4) -0.0003(4) -0.0007(3) 0.0007(3)
    C8 0.0124(4) 0.0107(4) 0.0122(4) -0.0020(4) -0.0001(3) -0.0004(3)
    O9 0.0243(4) 0.0154(3) 0.0115(3) -0.0007(3) -0.0033(3) 0.0001(3)
    O10 0.0138(3) 0.0151(3) 0.0137(3) 0.0009(3) 0.0005(3) -0.0030(3)
    C11 0.0136(4) 0.0139(4) 0.0191(4) 0.0026(4) -0.0015(4) 0.0033(4)
    O12 0.0213(4) 0.0322(5) 0.0280(4) 0.0161(4) 0.0044(4) 0.0078(4)
loop_
    _geom_bond_atom_site_label_1
    _geom_bond_atom_site_label_2
    _geom_bond_site_symmetry_1
    _geom_bond_site_symmetry_2
    _geom_bond_distance
    _geom_bond_publ_flag
    O1 C2 . . 1.4309(12) no
    O1 H11 . . 0.810 no
    C2 C3 . . 1.5167(14) no
    C2 C8 . . 1.5294(14) no
    C2 H21 . . 0.963 no
    C3 O4 . . 1.4359(12) no
    C3 C5 . . 1.5241(14) no
    C3 H31 . . 0.963 no
    O4 H41 . . 0.810 no
    C5 O6 . . 1.4364(12) no
    C5 H51 . . 0.980 no
    C5 H52 . . 0.972 no
    O6 C7 . . 1.4303(12) no
    C7 C8 . . 1.5426(14) no
    C7 O10 . . 1.4155(12) no
    C7 C11 . . 1.5241(14) no
    C8 O9 . . 1.4232(11) no
    C8 H81 . . 0.957 no
    O9 H91 . . 0.826 no
    O10 H101 . . 0.805 no
    C11 O12 . . 1.4178(14) no
    C11 H112 . . 0.973 no
    C11 H111 . . 0.957 no
    O12 H121 . . 0.829 no
loop_
    _geom_angle_atom_site_label_1
    _geom_angle_atom_site_label_2
    _geom_angle_atom_site_label_3
    _geom_angle_site_symmetry_1
    _geom_angle_site_symmetry_2
    _geom_angle_site_symmetry_3
    _geom_angle
    _geom_angle_publ_flag
    C2 O1 H11 . . . 108.5 no
    O1 C2 C3 . . . 110.58(8) no
    O1 C2 C8 . . . 110.13(8) no
    C3 C2 C8 . . . 109.41(8) no
    O1 C2 H21 . . . 108.4 no
    C3 C2 H21 . . . 109.6 no
    C8 C2 H21 . . . 108.7 no
    C2 C3 O4 . . . 108.31(8) no
    C2 C3 C5 . . . 108.81(8) no
    O4 C3 C5 . . . 109.40(8) no
    C2 C3 H31 . . . 108.9 no
    O4 C3 H31 . . . 111.0 no
    C5 C3 H31 . . . 110.3 no
    C3 O4 H41 . . . 110.7 no
    C3 C5 O6 . . . 111.36(8) no
    C3 C5 H51 . . . 111.1 no
    O6 C5 H51 . . . 105.1 no
    C3 C5 H52 . . . 107.7 no
    O6 C5 H52 . . . 110.4 no
    H51 C5 H52 . . . 111.2 no
    C5 O6 C7 . . . 114.34(8) no
    O6 C7 C8 . . . 110.68(8) no
    O6 C7 O10 . . . 110.35(8) no
    C8 C7 O10 . . . 106.46(8) no
    O6 C7 C11 . . . 105.69(8) no
    C8 C7 C11 . . . 112.92(8) no
    O10 C7 C11 . . . 110.81(8) no
    C7 C8 C2 . . . 109.91(8) no
    C7 C8 O9 . . . 109.85(8) no
    C2 C8 O9 . . . 109.04(8) no
    C7 C8 H81 . . . 107.0 no
    C2 C8 H81 . . . 107.5 no
    O9 C8 H81 . . . 113.5 no
    C8 O9 H91 . . . 104.7 no
    C7 O10 H101 . . . 106.1 no
    C7 C11 O12 . . . 106.31(8) no
    C7 C11 H112 . . . 111.4 no
    O12 C11 H112 . . . 112.4 no
    C7 C11 H111 . . . 109.2 no
    O12 C11 H111 . . . 109.3 no
    H112 C11 H111 . . . 108.3 no
    C11 O12 H121 . . . 113.0 no
loop_
    _geom_hbond_atom_site_label_D
    _geom_hbond_atom_site_label_H
    _geom_hbond_atom_site_label_A
    _geom_hbond_site_symmetry_D
    _geom_hbond_site_symmetry_H
    _geom_hbond_site_symmetry_A
    _geom_hbond_distance_DH
    _geom_hbond_distance_HA
    _geom_hbond_distance_DA
    _geom_hbond_angle_DHA
    _geom_hbond_publ_flag
    O4 H41 O10 . . 1_565 0.81 2.02 2.8236(14) 171 yes
    O9 H91 O1 . . 3_545 0.83 1.90 2.7203(14) 173 yes
    O12 H121 O4 . . 1_645 0.83 2.09 2.7875(14) 142 yes
    O10 H101 O4 . . 2_555 0.81 2.10 2.8518(14) 155 yes
    O1 H11 O6 . . 1_455 0.81 1.96 2.7661(14) 175 yes
