# Supplementary material for: α-d-Tagatopyran­ose
Source: Acta Crystallogr Sect E Struct Rep Online. 2009 May 23;65(Pt 6):o1393–4. doi: 10.1107/S1600536809017656 (PMC2969552; doi:10.1107/S1600536809017656)
Supplement: Supplementary file 2 [file e-65-o1393-Isup2.hkl]

data_I
#  3261200    Gaio Tagatose                
_audit_creation_date        09-04-06
_audit_creation_method      CRYSTALS 

_cell_length_a                    6.22010(10)
_cell_angle_alpha                 90
_cell_length_b                    6.50220(10)
_cell_angle_beta                  90
_cell_length_c                    17.6629(4)
_cell_angle_gamma                 90

# NOTE Fc on scale of Fo,      3.26941
# Status flags: 
#    o - used in refinement 
#    < - excluded by I/sigmaI cutoff 
#    x - excluded for another reason  

loop_
_refln_index_h
_refln_index_k
_refln_index_l
_refln_F_squared_meas
_refln_F_squared_calc
_refln_F_squared_sigma
_refln_observed_status
   2   0   0     1055.90     1159.54       18.10 o
   4   0   0     1129.50     1074.79       22.50 o
   6   0   0       65.90       51.60        5.00 o
   8   0   0      354.60      388.02       20.60 o
   2   1   0     5591.90     5732.93       80.90 o
   3   1   0     6383.30     6230.34       82.80 o
   4   1   0      312.90      338.74        4.50 o
   5   1   0     2947.00     3072.35       55.80 o
   6   1   0      805.30      835.04       16.30 o
   7   1   0     2923.70     2936.71       63.00 o
   8   1   0     1161.10     1159.54       43.80 o
   0   2   0       13.50       11.17        1.80 o
   2   2   0     6403.30     5818.90       95.50 o
   3   2   0      366.70      336.76        4.90 o
   4   2   0      396.80      361.62        5.90 o
   5   2   0     1022.60     1075.15       21.30 o
   6   2   0       10.20        0.91        2.90 o
   7   2   0      756.20      703.75       19.10 o
   8   2   0      448.70      442.87       19.50 o
   1   3   0     3877.20     3581.69       67.40 o
   2   3   0      532.20      469.78        7.90 o
   3   3   0      975.40      891.58       17.70 o
   4   3   0    20766.60    21453.63      484.20 o
   5   3   0      132.10       99.81        3.70 o
   6   3   0       15.00       16.18        3.10 o
   7   3   0      602.00      622.69       16.10 o
   8   3   0      810.70      831.14       51.00 o
   0   4   0      228.70      277.73        7.10 o
   1   4   0       26.60       38.01        2.50 o
   2   4   0       11.60       10.78        1.40 o
   3   4   0     2785.80     2823.62       53.30 o
   4   4   0       -3.20        1.25        2.10 o
   5   4   0      606.40      686.57       16.70 o
   6   4   0      965.40      870.71       27.20 o
   7   4   0       54.20       62.88        6.20 o
   8   4   0      158.10      178.76       15.40 o
   1   5   0     2878.90     2931.05       53.20 o
   2   5   0      466.20      438.16        8.80 o
   3   5   0     4148.50     4550.53       77.10 o
   4   5   0       95.70       67.84        4.20 o
   5   5   0        0.90       10.04        6.64 o
   6   5   0      418.00      410.78       13.80 o
   7   5   0      240.00      247.57       16.90 o
   0   6   0       38.10       37.43        3.40 o
   1   6   0     3285.20     3338.75       88.60 o
   2   6   0     1115.40     1081.02       27.30 o
   3   6   0      239.40      301.96        8.60 o
   4   6   0       -4.20        0.58        4.90 o
   5   6   0      341.30      350.17       12.90 o
   6   6   0       56.90       40.25       12.50 o
   7   6   0      192.50      191.42       17.60 o
   1   7   0       59.60       50.53        6.90 o
   2   7   0      609.30      634.22       19.30 o
   3   7   0      771.30      755.59       31.10 o
   4   7   0       24.60       40.46        7.00 o
   5   7   0       67.10       56.59       11.00 o
   6   7   0      231.90      241.68       17.50 o
   0   8   0      585.10      607.30       25.90 o
   1   8   0      208.70      200.05        7.90 o
   2   8   0      745.60      766.01       24.50 o
   3   8   0     1367.20     1409.02       53.60 o
   4   8   0      637.30      624.50       35.10 o
   1   9   0       49.40       33.56        6.30 o
   2   9   0       13.00       18.23        4.70 o
   2   0   1      276.60      279.96        3.70 o
   3   0   1     3523.40     3368.58       49.90 o
   4   0   1      916.10      942.13       14.00 o
   5   0   1     2959.30     2865.51       58.20 o
   6   0   1     7521.00     8066.99      137.50 o
   7   0   1        6.80       17.00        3.40 o
   8   0   1      969.10     1015.27       36.00 o
   9   0   1      434.30      486.50       31.20 o
   2   1   1     6229.35     6372.14       59.97 o
   3   1   1     5355.00     5092.41       50.46 o
   4   1   1      927.35      877.63        9.38 o
   5   1   1      886.75      941.15       11.84 o
   6   1   1      455.10      474.80        7.74 o
   7   1   1     1059.35     1063.68       16.73 o
   8   1   1      817.75      807.37       19.60 o
   9   1   1      330.40      382.35       25.30 o
   0   2   1     1538.40     1585.01       25.60 o
   1   2   1     2073.95     2157.69       24.20 o
   2   2   1     5600.35     5235.21       55.39 o
   3   2   1      468.65      496.15        4.63 o
   4   2   1     1383.00     1371.34       14.50 o
   5   2   1     6700.35     6996.06       86.05 o
   6   2   1      189.95      195.02        4.22 o
   7   2   1      591.95      609.42       12.16 o
   8   2   1      415.10      431.43       12.22 o
   0   3   1     7828.50     7538.97      121.40 o
   1   3   1     3671.20     3618.70       40.29 o
   2   3   1    26556.30    25595.96      518.40 o
   3   3   1      106.30      122.26        1.80 o
   4   3   1      318.60      293.76        4.46 o
   5   3   1     2765.90     2765.25       37.73 o
   6   3   1      365.20      369.18        6.69 o
   7   3   1      207.90      229.81        5.23 o
   8   3   1      163.95      159.82        8.48 o
   0   4   1       76.30       65.64        2.10 o
   1   4   1     2201.95     2157.20       23.62 o
   2   4   1      322.60      281.10        3.89 o
   3   4   1      279.90      311.71        4.17 o
   4   4   1     2457.50     2446.24       32.99 o
   5   4   1      649.25      673.70       12.62 o
   6   4   1     2350.75     2295.28       39.00 o
   7   4   1      119.10      119.51        5.23 o
   8   4   1       21.80       28.24        7.53 o
   0   5   1     3103.20     2949.06       70.80 o
   1   5   1     1040.40     1028.90       14.11 o
   2   5   1     1764.90     1873.68       24.37 o
   3   5   1      869.40      868.96       12.40 o
   4   5   1      794.90      896.23       13.61 o
   5   5   1      306.05      317.80        7.39 o
   6   5   1     2516.40     2370.09       51.09 o
   7   5   1       12.60       14.43        4.72 o
   0   6   1      603.30      618.11       13.80 o
   1   6   1     2765.30     2929.05       80.26 o
   2   6   1     5181.45     5490.80       76.67 o
   3   6   1     1073.20     1091.53       21.27 o
   4   6   1       58.75       78.90        4.23 o
   5   6   1     1069.40     1060.23       24.70 o
   6   6   1      950.45      923.22       30.60 o
   7   6   1     2191.10     2112.08       91.08 o
   0   7   1       72.90       84.68        6.80 o
   1   7   1      490.20      489.81       12.14 o
   2   7   1      382.05      390.19       10.08 o
   3   7   1      105.75      105.56        6.37 o
   4   7   1        9.90       11.51        5.74 o
   5   7   1      441.00      393.28       16.56 o
   6   7   1      316.60      331.25       15.38 o
   0   8   1      280.50      297.62       14.30 o
   1   8   1      179.15      197.11        5.53 o
   2   8   1     1377.20     1317.73       29.19 o
   3   8   1       48.90       50.32        4.98 o
   4   8   1      598.65      640.17       20.89 o
   0   9   1      297.70      333.96       13.80 o
   1   9   1      137.90      149.09        7.13 o
   2   9   1      604.75      643.95       20.32 o
   2   0   2      950.80      905.65       13.60 o
   3   0   2      573.20      532.83        8.30 o
   4   0   2      924.80      913.43       12.00 o
   5   0   2       44.30       35.65        2.30 o
   6   0   2      802.40      839.71       16.90 o
   7   0   2      722.30      719.14       17.50 o
   8   0   2      102.70      113.99        6.40 o
   9   0   2     1688.00     1667.78      100.20 o
   2   1   2     9646.40     9822.62       92.46 o
   3   1   2     2208.55     2272.51       22.59 o
   4   1   2      309.70      328.58        3.58 o
   5   1   2      479.85      481.76        6.38 o
   6   1   2       80.20       80.46        2.96 o
   7   1   2      346.05      349.12        7.36 o
   8   1   2       81.95       93.41        4.52 o
   9   1   2      332.90      408.45       17.76 o
   0   2   2    14545.40    14511.68      240.30 o
   1   2   2    15654.20    16038.25      176.09 o
   2   2   2    17681.00    17234.92      217.72 o
   3   2   2     2542.55     2541.51       25.88 o
   4   2   2      750.70      700.63        7.71 o
   5   2   2      668.75      678.07        8.04 o
   6   2   2      719.45      755.59       12.03 o
   7   2   2      404.90      406.13        7.74 o
   8   2   2       85.35      100.81        4.92 o
   0   3   2     4253.10     4245.84       61.50 o
   1   3   2    21816.00    22594.10      438.96 o
   2   3   2      162.85      188.07        2.13 o
   3   3   2     2348.40     2370.46       24.27 o
   4   3   2    11723.30    12145.45      142.02 o
   5   3   2     8302.60     8661.80      121.40 o
   6   3   2      911.00      980.42       16.87 o
   7   3   2       18.40       19.17        3.01 o
   8   3   2      513.00      541.03       18.30 o
   0   4   2      459.60      521.26        8.40 o
   1   4   2     5630.00     5653.51       61.09 o
   2   4   2     3425.65     3204.38       37.37 o
   3   4   2     2719.75     2619.74       44.48 o
   4   4   2      470.35      517.56        7.19 o
   5   4   2      445.15      470.78        7.88 o
   6   4   2      783.80      777.42       15.64 o
   7   4   2      314.45      290.85       11.11 o
   8   4   2      134.05      128.70        9.60 o
   0   5   2     2654.40     2853.87       44.30 o
   1   5   2      273.30      249.26        4.66 o
   2   5   2     1016.65     1164.84       12.38 o
   3   5   2     5055.75     5151.95       85.08 o
   4   5   2     1736.75     1714.42       31.40 o
   5   5   2      165.60      154.55        6.91 o
   6   5   2     1521.75     1456.79       32.32 o
   7   5   2     2439.45     2388.21       79.57 o
   0   6   2      492.40      484.60       12.90 o
   1   6   2     2022.35     2143.79       52.31 o
   2   6   2      211.15      213.46        3.87 o
   3   6   2      110.70      131.92        5.29 o
   4   6   2     1284.85     1149.78       29.33 o
   5   6   2     1477.10     1378.95       33.47 o
   6   6   2      654.55      641.63       22.19 o
   7   6   2      717.15      714.02       27.93 o
   0   7   2       14.60       12.78        4.00 o
   1   7   2     1592.90     1652.05       34.65 o
   2   7   2       51.50       74.20        4.00 o
   3   7   2      303.45      291.78       11.01 o
   4   7   2      222.55      207.30        8.98 o
   5   7   2      211.05      191.56        9.38 o
   6   7   2      541.80      537.65       24.12 o
   0   8   2     1187.60     1243.73       51.60 o
   1   8   2      -10.60        0.20        3.62 o
   2   8   2      378.25      412.66        9.90 o
   3   8   2      291.30      280.75       11.80 o
   4   8   2      998.05      965.87       33.82 o
   0   9   2      243.40      246.06       12.10 o
   1   9   2      138.10      125.17        6.37 o
   2   9   2     1120.95     1100.51       41.81 o
   2   0   3       33.70       54.60        1.30 o
   3   0   3    25169.00    28398.84      860.00 o
   4   0   3      780.40      706.18       12.80 o
   5   0   3      164.30      126.47        5.20 o
   6   0   3     8178.00     8545.56      154.80 o
   7   0   3     1524.80     1587.87       35.80 o
   8   0   3       94.50      111.15        6.90 o
   9   0   3      153.20      184.30       13.30 o
   1   1   3    11869.30    11789.20      150.33 o
   2   1   3      867.60      853.47        8.82 o
   3   1   3     7428.80     7081.33       70.09 o
   4   1   3      203.45      212.84        2.40 o
   5   1   3     3200.80     3325.77       43.15 o
   6   1   3      501.85      545.32        8.16 o
   7   1   3     1213.25     1184.24       22.27 o
   8   1   3       65.20       72.55        3.87 o
   9   1   3      377.40      406.17       15.90 o
   0   2   3     8020.40     8431.08      131.00 o
   1   2   3    25061.60    25661.78      809.50 o
   2   2   3     6056.05     6078.62       61.33 o
   3   2   3     4385.30     4143.59       43.24 o
   4   2   3     3782.90     3933.74       41.56 o
   5   2   3      705.30      761.46        9.48 o
   6   2   3      500.15      515.40        8.45 o
   7   2   3      977.50      982.23       17.04 o
   8   2   3       16.65       16.24        3.79 o
   0   3   3      634.30      659.62        9.10 o
   1   3   3     7603.00     6838.88      103.76 o
   2   3   3     3786.60     3640.66       40.04 o
   3   3   3      519.80      462.29        6.58 o
   4   3   3     7842.20     7896.14      117.60 o
   5   3   3     1110.90     1124.68       16.25 o
   6   3   3      681.80      707.30       13.56 o
   7   3   3      841.00      838.45       17.43 o
   8   3   3      151.20      168.51        8.31 o
   0   4   3      604.10      601.83        9.60 o
   1   4   3      476.70      413.11        5.83 o
   2   4   3      571.45      534.23        8.74 o
   3   4   3     4921.75     4852.72       77.90 o
   4   4   3      600.75      627.85       12.01 o
   5   4   3      498.80      517.21        9.25 o
   6   4   3      259.50      245.12        6.16 o
   7   4   3      338.95      333.50       11.02 o
   8   4   3      276.55      248.02       12.24 o
   0   5   3      466.20      472.97       10.70 o
   1   5   3      466.90      464.26        7.30 o
   2   5   3     1493.60     1466.07       26.22 o
   3   5   3       17.95       37.71        2.16 o
   4   5   3      265.00      284.99        5.71 o
   5   5   3      181.65      172.90        6.05 o
   6   5   3      283.80      239.76        9.68 o
   7   5   3       58.00       48.71        6.92 o
   0   6   3     4536.70     4583.44      110.70 o
   1   6   3     1515.15     1606.26       25.18 o
   2   6   3      352.25      377.99        7.04 o
   3   6   3     1187.25     1327.83       25.62 o
   4   6   3     2083.90     2163.10       45.29 o
   5   6   3      152.70      141.62        6.73 o
   6   6   3      263.75      239.42       11.56 o
   7   6   3     1191.70     1179.15       49.91 o
   0   7   3      161.60      155.22        7.00 o
   1   7   3     1976.15     2047.67       35.96 o
   2   7   3      665.80      675.67       14.77 o
   3   7   3      568.95      563.53       14.67 o
   4   7   3      378.80      357.58       12.07 o
   5   7   3      302.55      287.22       12.12 o
   6   7   3      115.85      116.43        9.75 o
   0   8   3      126.50      132.48        6.50 o
   1   8   3      160.25      167.30        6.70 o
   2   8   3      575.40      557.99       12.81 o
   3   8   3      357.60      343.14       13.21 o
   4   8   3      308.95      328.33       12.36 o
   0   9   3      625.60      611.18       25.40 o
   1   9   3      119.05      124.25        5.66 o
   2   9   3      199.00      193.24        9.21 o
   2   0   4    24126.00    25957.34      552.60 o
   3   0   4    21225.40    22096.97      512.70 o
   4   0   4      978.90      976.99       15.70 o
   5   0   4      571.90      619.53       11.40 o
   6   0   4      725.80      749.54       17.10 o
   7   0   4        4.30        0.61        3.10 o
   8   0   4       63.40       65.73        6.00 o
   9   0   4     2037.00     2130.84      104.10 o
   0   1   4     1728.30     1655.74       25.50 o
   1   1   4    21675.30    21844.54      588.20 o
   3   1   4      490.55      439.11        5.42 o
   4   1   4      203.00      212.92        2.65 o
   5   1   4     3191.00     3287.71       45.98 o
   6   1   4      989.85     1038.70       15.95 o
   7   1   4     2511.10     2501.37       41.05 o
   8   1   4       54.70       60.99        4.25 o
   0   2   4       71.60       49.36        1.60 o
   1   2   4     6428.20     6246.46       72.22 o
   2   2   4    18311.60    16582.48      300.67 o
   3   2   4     5626.70     5555.14       56.39 o
   4   2   4     1085.90     1051.17       12.67 o
   5   2   4     2207.05     2304.83       32.85 o
   6   2   4      846.40      870.97       14.94 o
   7   2   4      407.20      392.52        7.71 o
   8   2   4       13.60        6.45        3.57 o
   0   3   4      712.10      708.33       10.90 o
   1   3   4      969.95      947.96       12.52 o
   2   3   4     2217.80     2014.34       25.89 o
   3   3   4      139.55      157.90        2.37 o
   4   3   4     4433.45     4501.73       56.37 o
   5   3   4     3163.65     3118.08       43.57 o
   6   3   4      352.35      339.76        7.34 o
   7   3   4      141.25      142.58        4.74 o
   8   3   4      268.35      263.53        9.80 o
   0   4   4      316.70      333.78        7.20 o
   1   4   4     2758.10     2668.63       36.50 o
   2   4   4     1571.60     1552.84       34.25 o
   3   4   4     5083.05     5151.55       72.58 o
   4   4   4     1225.55     1321.21       19.16 o
   5   4   4     1474.85     1597.48       23.90 o
   6   4   4      622.20      587.00       12.12 o
   7   4   4      537.05      526.85       13.95 o
   8   4   4      278.80      306.57       12.81 o
   0   5   4     4665.00     4630.30       93.70 o
   1   5   4     3286.25     3256.95       54.57 o
   2   5   4      355.05      325.31        8.27 o
   3   5   4       83.20       30.52        3.00 o
   4   5   4     1649.70     1581.22       28.65 o
   5   5   4      143.50      129.86        4.73 o
   6   5   4      229.90      224.44        8.45 o
   7   5   4      175.15      187.31        8.70 o
   0   6   4     2144.80     2168.32       48.10 o
   1   6   4     2532.55     2652.51       36.28 o
   2   6   4      546.80      550.16        9.55 o
   3   6   4      782.60      770.16       14.85 o
   4   6   4      612.40      578.78       13.62 o
   5   6   4       32.30       36.33        5.00 o
   6   6   4      222.95      211.18       10.23 o
   0   7   4     1004.40     1026.91       27.70 o
   1   7   4      666.70      679.74       16.98 o
   2   7   4     1863.20     1891.47       39.15 o
   3   7   4      389.40      378.36        8.35 o
   4   7   4      510.65      488.67       14.80 o
   5   7   4      579.15      576.20       19.48 o
   6   7   4      186.30      208.02       11.50 o
   0   8   4      424.80      437.94       13.30 o
   1   8   4       19.65       19.44        3.11 o
   2   8   4      381.50      393.82       11.24 o
   3   8   4      119.05      105.15        7.17 o
   4   8   4     1311.25     1250.02       45.53 o
   0   9   4      217.90      227.51       11.50 o
   1   9   4      318.50      328.35       10.01 o
   2   9   4      357.25      362.29       14.46 o
   1   0   5     1122.40     1208.35       16.40 o
   2   0   5      354.50      304.02        5.60 o
   3   0   5       40.70       54.62        1.40 o
   4   0   5     1693.70     1574.83       27.90 o
   5   0   5     3712.40     3953.93       71.10 o
   6   0   5     2379.10     2638.40       56.50 o
   7   0   5       -5.50        3.90        3.10 o
   8   0   5      307.10      318.86       14.50 o
   0   1   5     2231.60     2287.19       41.40 o
   1   1   5    21831.20    21160.62      958.10 o
   2   1   5     9922.80     9385.82      118.52 o
   3   1   5      557.45      478.92        5.55 o
   4   1   5      968.05     1054.95       10.72 o
   5   1   5     1557.45     1681.93       22.69 o
   6   1   5     3277.30     3455.73       52.68 o
   7   1   5     2678.45     2673.04       44.34 o
   8   1   5      428.95      418.13       12.81 o
   0   2   5     6768.00     6908.08      118.70 o
   1   2   5      813.80      606.46        9.72 o
   2   2   5     8228.20     7545.99      100.52 o
   3   2   5     2577.65     2384.97       29.67 o
   4   2   5     6004.20     6071.27       69.91 o
   5   2   5     1339.70     1439.55       19.84 o
   6   2   5      946.30      989.47       17.76 o
   7   2   5      219.25      242.15        6.00 o
   8   2   5       30.45       25.88        4.26 o
   0   3   5     5856.80     5683.28       91.40 o
   1   3   5     2847.85     2844.70       33.73 o
   2   3   5     9192.20     8514.00      115.40 o
   3   3   5     1334.10     1232.39       21.35 o
   4   3   5      437.75      405.56        5.62 o
   5   3   5      676.65      693.91        9.27 o
   6   3   5      811.90      822.95       13.90 o
   7   3   5      725.65      706.17       15.28 o
   8   3   5      890.95      871.61       29.79 o
   0   4   5     9255.80     9250.22      182.10 o
   1   4   5     1643.25     1691.08       20.62 o
   2   4   5     7424.10     6963.28      117.91 o
   3   4   5     5307.30     5213.78       88.36 o
   4   4   5      472.95      503.35        7.79 o
   5   4   5      113.40      118.61        3.08 o
   6   4   5      372.60      365.37        8.32 o
   7   4   5     1052.30     1057.06       30.37 o
   8   4   5      582.45      563.27       27.52 o
   0   5   5    17730.90    18798.64      649.60 o
   1   5   5     1086.60     1085.24       19.10 o
   2   5   5      518.40      533.71       11.45 o
   3   5   5      648.00      723.61       11.70 o
   4   5   5     1009.30      946.50       17.62 o
   5   5   5        8.65        4.39        3.20 o
   6   5   5     1403.10     1317.80       31.32 o
   7   5   5        1.65        3.94        5.22 o
   0   6   5     1068.00     1114.25       27.90 o
   1   6   5      296.50      312.90        5.73 o
   2   6   5     2544.60     2732.66       41.85 o
   3   6   5      365.10      395.95        7.97 o
   4   6   5      526.50      525.45       11.93 o
   5   6   5      547.00      510.21       17.90 o
   6   6   5      438.10      391.52       16.01 o
   0   7   5        3.00        0.06        3.90 o
   1   7   5      587.85      578.91       13.72 o
   2   7   5      696.70      749.71       13.17 o
   3   7   5      159.70      176.17        5.28 o
   4   7   5      858.15      821.65       25.84 o
   5   7   5     1546.60     1451.96       50.88 o
   0   8   5       17.10       29.98        5.40 o
   1   8   5      372.30      361.63        8.66 o
   2   8   5      286.60      269.49        8.51 o
   3   8   5      270.15      249.11       10.46 o
   4   8   5      934.45      908.31       32.74 o
   0   9   5      230.20      234.14       12.00 o
   1   9   5     1187.35     1144.89       30.93 o
   2   9   5       56.85       60.07        6.89 o
   1   0   6     1659.80     1947.56       28.90 o
   2   0   6       99.20       87.18        2.10 o
   3   0   6     3605.00     3337.00       49.50 o
   4   0   6      244.30      255.34        4.70 o
   5   0   6       32.60       40.77        2.50 o
   6   0   6        3.80       13.17        2.60 o
   7   0   6        5.80        3.38        4.20 o
   8   0   6      181.50      184.98        9.50 o
   0   1   6        3.80        0.82        0.70 o
   1   1   6     4867.80     4783.43       74.45 o
   2   1   6     2810.30     2710.34       30.00 o
   3   1   6     5823.25     5539.04       62.84 o
   4   1   6     5694.40     5512.90       67.99 o
   5   1   6       59.05       54.99        1.84 o
   6   1   6     2456.25     2522.78       46.61 o
   7   1   6      988.30     1003.90       17.98 o
   8   1   6     1014.50      994.39       34.48 o
   0   2   6     3254.70     2943.70       61.10 o
   1   2   6     5551.60     5813.11       70.95 o
   2   2   6     8256.70     7734.66      106.90 o
   3   2   6     2993.50     2954.73       31.91 o
   4   2   6     3439.95     3425.91       40.71 o
   5   2   6     2944.45     3128.46       44.67 o
   6   2   6       12.10       13.83        2.06 o
   7   2   6      442.25      457.23        9.71 o
   8   2   6      965.30      994.32       28.01 o
   0   3   6     5963.00     6300.73       94.30 o
   1   3   6     4039.90     3860.29       47.74 o
   2   3   6     3453.75     3430.47       41.70 o
   3   3   6      116.70      126.38        2.51 o
   4   3   6     2261.75     2282.05       31.24 o
   5   3   6      445.10      496.53        7.04 o
   6   3   6      554.45      558.13       10.91 o
   7   3   6     1025.40     1015.82       22.34 o
   8   3   6      127.60      113.03        6.59 o
   0   4   6      990.00     1012.01       18.30 o
   1   4   6     3706.20     3765.02       49.01 o
   2   4   6     1949.45     1880.70       32.20 o
   3   4   6     4080.30     3950.34       69.91 o
   4   4   6      686.35      728.69       10.60 o
   5   4   6     1076.40     1026.20       17.08 o
   6   4   6     1128.70     1117.25       21.94 o
   7   4   6     1177.05     1108.98       30.21 o
   8   4   6      129.90      149.33       11.00 o
   0   5   6    13271.40    13726.96      487.30 o
   1   5   6     1823.85     1813.73       31.52 o
   2   5   6      477.50      462.46       10.33 o
   3   5   6      204.25      174.37        4.04 o
   4   5   6      352.80      358.35        7.50 o
   5   5   6      634.90      651.37       13.91 o
   6   5   6     3694.50     3501.64       81.96 o
   7   5   6       25.95       33.96        7.54 o
   0   6   6      577.10      596.48       12.00 o
   1   6   6      555.50      596.16       10.25 o
   2   6   6      531.85      562.87        9.55 o
   3   6   6      754.90      743.28       14.28 o
   4   6   6      201.25      173.73        5.62 o
   5   6   6      489.40      462.39       12.09 o
   6   6   6      226.25      200.05        9.83 o
   0   7   6      278.00      265.37        9.70 o
   1   7   6      454.25      465.90       11.56 o
   2   7   6     2977.15     2918.13       47.45 o
   3   7   6       11.80       16.35        4.27 o
   4   7   6       76.30       67.63        6.34 o
   5   7   6     1255.85     1144.59       39.68 o
   0   8   6      422.30      398.86       12.10 o
   1   8   6      143.15      150.87        4.92 o
   2   8   6     1784.95     1707.17       53.84 o
   3   8   6      549.05      509.45       17.01 o
   4   8   6     1383.35     1364.75       47.96 o
   0   9   6     1124.10     1124.33       43.00 o
   1   9   6        7.45       10.32        4.23 o
   2   9   6      169.10      164.98       11.70 o
   1   0   7     2387.30     2291.59       38.90 o
   2   0   7       43.20       39.83        1.40 o
   3   0   7     6221.00     5895.58       88.70 o
   4   0   7      289.30      284.62        6.00 o
   5   0   7      216.40      170.88        5.20 o
   6   0   7      354.70      421.84        9.30 o
   7   0   7     2238.30     2265.76       80.60 o
   8   0   7      199.70      209.29       11.10 o
   0   1   7     2623.50     2506.89       47.60 o
   2   1   7     6815.55     6058.50       75.06 o
   3   1   7     2700.35     2651.10       28.54 o
   4   1   7     2494.35     2388.90       29.17 o
   5   1   7     1264.10     1430.30       22.12 o
   6   1   7      395.75      404.07        9.27 o
   7   1   7     1074.60     1081.59       25.94 o
   8   1   7     2454.00     2358.71       84.82 o
   0   2   7     3013.90     3270.43       47.90 o
   1   2   7     3026.90     2845.13       37.62 o
   2   2   7     8094.80     7828.59       98.61 o
   3   2   7     1184.35     1168.02       13.72 o
   4   2   7     5796.95     5839.63       76.42 o
   5   2   7     4389.25     4507.81       66.51 o
   6   2   7     1135.75     1197.31       29.69 o
   7   2   7      384.20      392.09       11.13 o
   8   2   7     1752.25     1676.76       51.60 o
   0   3   7     1431.90     1317.89       21.40 o
   1   3   7     2419.50     2237.69       29.18 o
   2   3   7     3520.05     3297.14       44.98 o
   3   3   7      373.85      377.16        6.89 o
   4   3   7      645.95      682.81        9.70 o
   5   3   7        2.80        3.28        2.02 o
   6   3   7      112.35      109.14        3.86 o
   7   3   7      297.60      295.71        7.84 o
   8   3   7       36.40       33.50        4.46 o
   0   4   7       85.80       67.31        2.30 o
   1   4   7     2482.85     2420.16       36.38 o
   2   4   7     1188.75     1151.53       20.61 o
   3   4   7     4259.15     3915.44      111.96 o
   4   4   7      629.15      591.70        9.33 o
   5   4   7      714.90      726.39       15.17 o
   6   4   7     1251.20     1230.11       25.65 o
   7   4   7      395.90      367.23       12.16 o
   0   5   7     1908.00     1846.82       45.00 o
   1   5   7     1673.80     1688.86       28.72 o
   2   5   7     1215.60     1309.76       24.78 o
   3   5   7     1142.20     1329.71       17.87 o
   4   5   7      217.65      209.98        4.75 o
   5   5   7       66.75       59.93        3.43 o
   6   5   7      183.05      154.62        6.23 o
   7   5   7      245.40      250.87       13.01 o
   0   6   7      813.10      830.99       17.50 o
   1   6   7      328.50      358.37        6.86 o
   2   6   7      687.55      699.17       11.23 o
   3   6   7      154.15      198.04        4.69 o
   4   6   7      525.25      517.82       11.67 o
   5   6   7      886.65      842.36       21.54 o
   6   6   7      101.00       84.99        7.24 o
   0   7   7        5.20        0.39        4.20 o
   1   7   7     3385.90     3344.08       68.91 o
   2   7   7     1006.70      974.91       18.71 o
   3   7   7      564.40      523.33       16.30 o
   4   7   7       18.10       19.99        5.45 o
   5   7   7      864.30      826.68       28.04 o
   0   8   7       11.40        5.03        4.30 o
   1   8   7     1067.00     1060.23       21.31 o
   2   8   7      342.35      341.33        9.17 o
   3   8   7       80.15       88.48        6.42 o
   4   8   7      884.45      875.50       30.35 o
   0   9   7      970.30     1043.47       37.40 o
   1   9   7       61.25       72.61        5.25 o
   0   0   8     1340.40     1437.25       36.60 o
   1   0   8      369.80      363.86        6.60 o
   2   0   8     1736.60     1584.81       24.10 o
   3   0   8     1180.80     1040.64       17.20 o
   4   0   8     3590.40     3681.64       60.70 o
   5   0   8       58.40       43.45        2.50 o
   6   0   8      137.50      127.13        5.20 o
   7   0   8       81.40       87.89       11.00 o
   8   0   8       39.10       31.48        6.40 o
   0   1   8     4107.40     3812.11       84.10 o
   1   1   8     7776.40     7393.32      100.09 o
   2   1   8     1884.25     1939.55       21.12 o
   3   1   8     2898.95     2880.42       30.24 o
   4   1   8     7971.65     7944.55      110.36 o
   5   1   8      352.10      299.34        5.69 o
   6   1   8      199.95      202.45        4.90 o
   7   1   8     1483.45     1401.38       35.75 o
   8   1   8      611.10      601.98       21.97 o
   0   2   8     6310.60     5831.81      117.30 o
   1   2   8     7434.75     7238.36       94.56 o
   2   2   8     7752.20     7307.02       92.15 o
   3   2   8     2296.15     2197.02       34.00 o
   4   2   8     2692.70     2686.95       39.21 o
   5   2   8      966.90     1095.84       14.81 o
   6   2   8       43.55       42.73        3.75 o
   7   2   8      284.70      306.88        8.03 o
   8   2   8       69.40       73.73        4.88 o
   0   3   8     4862.30     4801.50       78.40 o
   1   3   8      289.25      329.01        3.96 o
   2   3   8     2374.25     2334.99       32.07 o
   3   3   8      139.30      115.31        3.05 o
   4   3   8      107.20      126.97        2.26 o
   5   3   8     2012.10     1984.88       39.68 o
   6   3   8      182.00      164.23        5.11 o
   7   3   8       95.55       99.32        5.18 o
   8   3   8      116.35      128.28        5.77 o
   0   4   8     4574.30     4665.00       86.30 o
   1   4   8     1104.10     1043.26       17.01 o
   2   4   8     1909.15     1920.16       27.22 o
   3   4   8    12698.10    13387.02      271.28 o
   4   4   8       66.80       36.03        2.49 o
   5   4   8     1033.10     1045.79       21.60 o
   6   4   8       39.15       46.66        3.15 o
   7   4   8     1160.75     1123.23       33.76 o
   0   5   8      154.40      134.73        4.70 o
   1   5   8     1466.60     1442.73       24.96 o
   2   5   8      631.35      662.18        9.52 o
   3   5   8     1661.15     1456.97       29.65 o
   4   5   8      574.60      592.24       12.34 o
   5   5   8      177.30      181.38        5.49 o
   6   5   8      662.30      595.81       18.92 o
   7   5   8      496.80      482.76       20.73 o
   0   6   8      653.30      684.08       19.40 o
   1   6   8      149.45      157.28        4.34 o
   2   6   8     1431.25     1449.15       24.29 o
   3   6   8      113.15      118.43        4.42 o
   4   6   8      409.20      372.65        9.26 o
   5   6   8      180.75      173.93        6.37 o
   6   6   8       53.05       44.75        6.01 o
   0   7   8      113.60      110.04        6.70 o
   1   7   8     5609.50     5500.83       95.75 o
   2   7   8     1493.55     1449.09       26.89 o
   3   7   8      134.15      142.40        4.62 o
   4   7   8       30.00       35.21        5.27 o
   5   7   8      225.20      245.42       11.03 o
   0   8   8     1288.80     1228.44       35.90 o
   1   8   8      467.15      433.37       12.14 o
   2   8   8       86.45       87.09        4.76 o
   3   8   8      167.65      169.41        7.77 o
   4   8   8      276.50      296.31       10.70 o
   0   9   8      156.70      153.81       10.80 o
   1   9   8       95.30      101.85        5.36 o
   1   0   9      981.70      927.08       15.10 o
   2   0   9      486.30      495.36        8.60 o
   3   0   9     2399.90     2649.07       40.10 o
   4   0   9      194.10      188.91        4.00 o
   5   0   9      999.80     1025.19       18.30 o
   6   0   9       -1.90        0.06        2.40 o
   7   0   9      122.10      113.81       10.10 o
   8   0   9      119.00      119.00        9.40 o
   0   1   9     1464.70     1335.08       38.00 o
   1   1   9     3458.80     3049.18       55.33 o
   2   1   9     5839.35     6038.89       78.14 o
   3   1   9    12625.50    13325.47      246.84 o
   4   1   9      614.85      562.21        9.28 o
   5   1   9     1596.60     1802.67       31.36 o
   6   1   9      227.10      286.87        7.58 o
   7   1   9      471.95      470.93       13.40 o
   8   1   9      321.35      320.85       11.05 o
   0   2   9      662.70      631.32       12.20 o
   1   2   9     4083.45     3698.38       51.64 o
   2   2   9    10818.55    10273.39      158.55 o
   3   2   9      311.15      319.04        5.13 o
   4   2   9     8342.45     8184.71      131.89 o
   5   2   9      145.15      171.46        3.39 o
   6   2   9      585.35      641.73       16.12 o
   7   2   9     1181.05     1126.66       33.31 o
   8   2   9      402.40      396.95       12.48 o
   0   3   9     1446.20     1590.26       24.90 o
   1   3   9      889.20      917.66       12.23 o
   2   3   9       49.45       61.34        1.37 o
   3   3   9     1489.85     1401.59       28.07 o
   4   3   9     1218.10     1240.53       17.93 o
   5   3   9     1673.35     1706.76       33.65 o
   6   3   9      454.50      447.23        9.93 o
   7   3   9      999.35      968.09       27.94 o
   8   3   9      203.65      237.74        8.73 o
   0   4   9      851.50      901.73       16.70 o
   1   4   9     4658.30     4871.47       64.58 o
   2   4   9      684.55      755.61       14.16 o
   3   4   9     1343.15     1382.35       20.14 o
   4   4   9       97.65      112.33        3.51 o
   5   4   9     1030.70     1004.70       21.46 o
   6   4   9     2190.50     2089.33       45.80 o
   7   4   9      440.80      459.42       13.44 o
   0   5   9     9362.20     9566.89      250.30 o
   1   5   9      265.50      282.05        4.32 o
   2   5   9     1262.95     1334.60       19.56 o
   3   5   9     2099.10     2121.75       36.54 o
   4   5   9      276.75      317.05        6.58 o
   5   5   9      153.60      129.43        5.37 o
   6   5   9     1572.70     1519.38       44.52 o
   7   5   9      114.90      134.63       12.20 o
   0   6   9       55.50       50.93        3.90 o
   1   6   9      525.00      542.11        9.02 o
   2   6   9      677.05      662.46       12.03 o
   3   6   9      519.95      522.26       10.11 o
   4   6   9       50.45       54.77        3.96 o
   5   6   9       35.90       29.28        4.01 o
   6   6   9      202.95      205.20       11.24 o
   0   7   9      722.60      748.76       29.10 o
   1   7   9     1087.15     1110.33       19.81 o
   2   7   9      531.30      490.54       10.63 o
   3   7   9      147.65      147.85        4.89 o
   4   7   9      262.25      276.50       11.38 o
   5   7   9     1497.75     1456.69       50.14 o
   0   8   9       -4.20        0.66        4.60 o
   1   8   9      644.20      644.57       16.37 o
   2   8   9      444.60      453.55       12.25 o
   3   8   9       38.70       47.11        5.26 o
   0   0  10      580.50      504.89       16.00 o
   1   0  10     4676.80     4513.96       80.10 o
   2   0  10     3736.10     3684.25       60.40 o
   3   0  10      889.30      921.54       19.00 o
   4   0  10     5076.80     5158.54       86.00 o
   5   0  10       26.30       23.36        2.30 o
   6   0  10     1087.50     1126.24       32.10 o
   7   0  10      122.00      151.45       10.00 o
   8   0  10       13.80        0.24        5.90 o
   0   1  10     1912.00     1917.40       33.20 o
   1   1  10     6554.80     6013.22       90.13 o
   2   1  10    12472.25    11810.52      225.77 o
   3   1  10     3138.35     3177.53       48.68 o
   4   1  10     2192.20     2356.27       36.83 o
   5   1  10      939.00      899.25       19.73 o
   6   1  10     1011.65     1005.82       25.89 o
   7   1  10      566.80      550.90       15.49 o
   8   1  10     1072.30     1075.32       29.32 o
   0   2  10     3519.10     3492.62       62.60 o
   1   2  10      449.65      394.68        6.16 o
   2   2  10     1698.10     1629.83       27.32 o
   3   2  10     1724.85     1574.37       32.82 o
   4   2  10     2816.60     3021.43       43.86 o
   5   2  10     1540.35     1458.53       29.30 o
   6   2  10     1059.80     1100.81       26.83 o
   7   2  10      222.05      208.03        9.05 o
   8   2  10     1647.70     1665.25       48.38 o
   0   3  10     3242.70     3239.63       57.50 o
   1   3  10      133.95      151.44        2.41 o
   2   3  10      725.30      608.80       11.04 o
   3   3  10     1671.50     1665.71       23.47 o
   4   3  10      537.65      558.27        9.17 o
   5   3  10      450.20      474.22       10.01 o
   6   3  10      172.85      166.99        5.66 o
   7   3  10       10.95       12.18        6.08 o
   0   4  10      310.20      327.46        5.60 o
   1   4  10      800.45      770.84       11.26 o
   2   4  10     2739.95     2903.77       54.87 o
   3   4  10     1335.60     1488.66       21.48 o
   4   4  10      349.85      465.74        7.04 o
   5   4  10      904.40      863.82       18.80 o
   6   4  10      772.70      737.28       20.58 o
   7   4  10     1421.85     1393.68       39.71 o
   0   5  10     1307.20     1293.27       27.30 o
   1   5  10     2088.10     2118.09       28.66 o
   2   5  10      646.85      670.19        9.99 o
   3   5  10     1829.35     1873.37       30.86 o
   4   5  10     1291.50     1194.71       26.40 o
   5   5  10      348.65      319.05        9.12 o
   6   5  10      220.40      219.19        7.64 o
   0   6  10      171.50      186.13        6.80 o
   1   6  10      881.45      856.75       13.81 o
   2   6  10      422.40      430.33        8.46 o
   3   6  10      222.85      189.55        5.52 o
   4   6  10      109.70      111.08        5.02 o
   5   6  10       14.95       19.79        4.00 o
   6   6  10       86.80      104.06       12.00 o
   0   7  10       76.40       68.10        5.40 o
   1   7  10      298.25      282.37        7.61 o
   2   7  10     1882.00     1813.12       35.15 o
   3   7  10      455.05      437.95       11.99 o
   4   7  10     1490.75     1436.18       36.22 o
   5   7  10      570.90      555.78       22.90 o
   0   8  10      778.50      802.33       31.60 o
   1   8  10      108.05      110.91        5.17 o
   2   8  10      788.65      759.73       20.94 o
   3   8  10      198.25      191.72        9.33 o
   1   0  11     3903.60     3732.73       78.30 o
   2   0  11      557.20      547.50       11.20 o
   3   0  11     1589.70     1518.19       32.90 o
   4   0  11     1973.40     1974.19       42.00 o
   5   0  11      188.80      202.55        6.80 o
   6   0  11     2209.70     2138.27       87.50 o
   7   0  11       48.90       47.65        5.70 o
   8   0  11      708.70      691.21       29.70 o
   0   1  11      133.50       74.21        3.20 o
   1   1  11      549.70      593.18        7.96 o
   2   1  11     4247.85     4113.90       78.21 o
   3   1  11     1605.65     1475.17       37.39 o
   4   1  11     1710.55     1693.10       32.28 o
   5   1  11     1126.20      981.14       32.20 o
   6   1  11     1100.50     1108.28       22.81 o
   7   1  11      632.35      614.50       15.27 o
   8   1  11     1111.15     1098.20       33.17 o
   0   2  11     1815.10     1707.13       40.70 o
   1   2  11     4528.40     4601.18       60.15 o
   2   2  11     3327.70     3094.00       54.59 o
   3   2  11       53.50       65.16        2.60 o
   4   2  11      823.90      949.77       11.60 o
   5   2  11      590.40      598.71       12.59 o
   6   2  11       24.60       26.84        3.12 o
   7   2  11      887.85      867.02       30.87 o
   8   2  11      771.45      730.05       26.61 o
   0   3  11       73.80       81.76        2.10 o
   1   3  11      602.40      579.97        7.82 o
   2   3  11      297.55      302.70        5.24 o
   3   3  11      674.90      697.95        9.83 o
   4   3  11      394.35      410.89        7.58 o
   5   3  11      172.05      191.94        4.68 o
   6   3  11      447.70      471.79       10.79 o
   7   3  11      257.35      238.71       10.64 o
   0   4  11     5234.10     5322.27       86.80 o
   1   4  11     1268.10     1292.20       16.52 o
   2   4  11     2341.30     2557.54       38.53 o
   3   4  11      177.75      166.97        3.94 o
   4   4  11      927.45      910.98       17.48 o
   5   4  11      372.00      381.35        8.87 o
   6   4  11      823.95      782.67       22.90 o
   7   4  11      603.00      604.84       17.83 o
   0   5  11      258.90      279.32        5.80 o
   1   5  11      742.55      819.96       12.49 o
   2   5  11      816.30      876.12       13.28 o
   3   5  11     2522.70     2648.92       42.91 o
   4   5  11       21.60       31.55        3.49 o
   5   5  11      436.95      430.03       10.46 o
   6   5  11      618.70      578.60       17.71 o
   0   6  11      205.20      186.21        7.10 o
   1   6  11      607.75      602.90       10.04 o
   2   6  11      389.25      380.70        7.76 o
   3   6  11      499.45      482.47       10.33 o
   4   6  11     1898.15     1857.59       34.43 o
   5   6  11      710.80      695.41       25.29 o
   0   7  11       -3.00        0.06        4.70 o
   1   7  11      895.70      926.79       17.60 o
   2   7  11      488.25      445.76       10.33 o
   3   7  11      146.50      142.17        5.52 o
   4   7  11     2294.20     2353.73       56.35 o
   0   8  11      108.30      116.39        6.10 o
   1   8  11     1634.50     1632.10       45.46 o
   2   8  11       16.75       16.72        3.21 o
   3   8  11      545.05      572.87       19.84 o
   0   0  12     5700.40     5841.55      113.30 o
   1   0  12     6214.40     6000.53      127.20 o
   2   0  12     1143.20     1257.92       22.20 o
   3   0  12     4773.90     4979.47       88.50 o
   4   0  12      279.20      301.68        6.60 o
   5   0  12       75.20       78.33        7.00 o
   6   0  12       44.50       43.60        9.70 o
   7   0  12      141.50      125.85        8.90 o
   8   0  12        5.50        0.75        9.10 o
   0   1  12       29.40        3.80        1.20 o
   1   1  12      300.45      230.53        4.95 o
   2   1  12      973.40      987.48       15.23 o
   3   1  12     3508.05     3534.90       71.09 o
   4   1  12      190.10      197.01        4.13 o
   5   1  12      101.45      106.87        3.75 o
   6   1  12      603.50      555.88       13.33 o
   7   1  12       48.35       41.36        4.76 o
   8   1  12      657.60      645.81       25.66 o
   0   2  12     4933.30     4989.62      132.30 o
   1   2  12     8542.20     8455.80      157.43 o
   2   2  12     4038.40     4180.21       77.12 o
   3   2  12      281.20      296.20        5.66 o
   4   2  12      318.85      267.77        7.07 o
   5   2  12     1162.10     1307.80       27.05 o
   6   2  12      267.55      285.58        7.18 o
   7   2  12       50.75       57.06        4.25 o
   0   3  12      431.80      383.54       12.20 o
   1   3  12     5747.60     5660.89       72.68 o
   2   3  12     1416.60     1477.79       25.17 o
   3   3  12     2203.90     2285.38       37.66 o
   4   3  12      217.70      218.32        5.55 o
   5   3  12       37.30       31.74        3.62 o
   6   3  12      333.50      325.92        8.70 o
   7   3  12      369.85      368.64       12.00 o
   0   4  12     6536.00     6769.91      137.10 o
   1   4  12      482.90      513.03        7.61 o
   2   4  12      453.60      485.01        7.68 o
   3   4  12     1551.05     1723.95       26.59 o
   4   4  12      122.65      111.59        3.57 o
   5   4  12       56.70       66.14        3.61 o
   6   4  12      270.80      274.16        9.02 o
   7   4  12      383.85      383.71       15.91 o
   0   5  12     4897.70     4774.49      105.50 o
   1   5  12     1905.40     1917.60       28.67 o
   2   5  12     1828.95     1817.01       30.01 o
   3   5  12      262.65      252.93        5.74 o
   4   5  12      693.75      626.60       13.30 o
   5   5  12     1010.15      971.72       23.65 o
   6   5  12      554.80      572.07       16.37 o
   0   6  12       50.10       40.06        4.50 o
   1   6  12      458.35      479.17        8.13 o
   2   6  12      290.05      270.76        6.43 o
   3   6  12      163.80      171.23        4.49 o
   4   6  12        8.15        7.11        2.80 o
   5   6  12      741.40      747.18       19.66 o
   0   7  12       91.50      101.99        6.20 o
   1   7  12      167.85      160.55        5.53 o
   2   7  12     1161.05     1150.22       29.07 o
   3   7  12      165.05      184.77        5.73 o
   4   7  12      209.35      210.50        9.78 o
   0   8  12      221.00      220.28        9.70 o
   1   8  12      120.75      140.06        5.20 o
   2   8  12      460.40      464.70       12.96 o
   1   0  13     1409.40     1512.57       23.10 o
   2   0  13       -5.80        0.27        2.90 o
   3   0  13     2885.90     2951.66       56.90 o
   4   0  13     2454.90     2459.54       56.70 o
   5   0  13     1000.50     1091.75       30.00 o
   6   0  13       13.30        0.52        5.40 o
   7   0  13       14.00        9.03        5.10 o
   0   1  13      982.40     1113.40       16.10 o
   1   1  13      987.60     1075.66       14.49 o
   2   1  13     2182.95     2228.58       32.08 o
   3   1  13     8863.10     9099.94      198.42 o
   4   1  13      800.75      766.93       17.64 o
   5   1  13      184.35      218.37        5.59 o
   6   1  13     1035.85      928.85       22.13 o
   7   1  13      200.45      198.05        7.25 o
   0   2  13        7.00        0.36        1.30 o
   1   2  13     1911.90     1908.48       33.44 o
   2   2  13     2606.85     2542.62       42.55 o
   3   2  13     1662.20     1712.24       31.72 o
   4   2  13       44.80       38.12        2.83 o
   5   2  13     1292.20     1341.40       30.98 o
   6   2  13      252.05      237.10        7.57 o
   7   2  13     1329.15     1305.44       35.04 o
   0   3  13     2094.00     2022.58       45.50 o
   1   3  13      534.20      566.81        8.87 o
   2   3  13     3272.60     3370.65       50.30 o
   3   3  13     1030.05     1017.43       21.75 o
   4   3  13     1357.40     1358.20       25.89 o
   5   3  13     1506.10     1426.89       30.86 o
   6   3  13      433.30      416.53       10.85 o
   7   3  13     1026.90     1042.03       29.82 o
   0   4  13        8.20        6.65        1.70 o
   1   4  13     1759.10     1835.98       24.43 o
   2   4  13      798.05      804.14       14.06 o
   3   4  13      101.75      130.50        3.54 o
   4   4  13      385.20      346.63        8.24 o
   5   4  13      229.85      212.03        6.79 o
   6   4  13      577.90      567.54       17.20 o
   0   5  13      120.20      130.35        3.90 o
   1   5  13      815.35      835.13       13.53 o
   2   5  13      173.65      182.01        4.19 o
   3   5  13      573.45      565.98       11.40 o
   4   5  13      747.65      700.85       14.97 o
   5   5  13      377.95      356.05       11.14 o
   6   5  13      138.40      168.71        6.47 o
   0   6  13      815.40      824.36       25.20 o
   1   6  13      487.20      485.12        8.42 o
   2   6  13      121.95      109.86        3.66 o
   3   6  13       96.10       89.11        3.61 o
   4   6  13      298.30      311.08        9.23 o
   5   6  13      126.30      126.42        6.40 o
   0   7  13       -1.80        0.54        4.40 o
   1   7  13        2.85        5.64        2.80 o
   2   7  13      235.00      228.30        7.02 o
   3   7  13     1071.60     1061.90       28.33 o
   4   7  13      361.75      371.56       13.87 o
   0   8  13      349.90      355.73       12.50 o
   1   8  13      210.00      201.10        7.06 o
   2   8  13      150.85      167.47        8.27 o
   0   0  14     6604.40     7045.37      176.40 o
   1   0  14      699.10      738.34       10.90 o
   2   0  14     3680.40     3873.38       93.90 o
   3   0  14     1469.40     1599.93       38.50 o
   4   0  14     3616.20     3671.87       93.50 o
   5   0  14       43.80       45.28        4.20 o
   6   0  14      924.20      883.60       29.60 o
   7   0  14      609.50      576.07       23.80 o
   0   1  14      299.30      355.11        5.20 o
   1   1  14     1226.25     1362.78       17.16 o
   2   1  14     2122.15     2123.69       33.14 o
   3   1  14     5042.35     5042.30       81.96 o
   4   1  14     1439.10     1527.74       27.33 o
   5   1  14       75.20       73.96        3.75 o
   6   1  14      220.95      214.92        6.86 o
   7   1  14       81.75       82.82        5.97 o
   0   2  14      503.70      517.60        8.80 o
   1   2  14     5109.80     5337.97       70.16 o
   2   2  14      383.60      327.90        7.32 o
   3   2  14      167.90      201.46        4.09 o
   4   2  14      150.95      181.38        4.56 o
   5   2  14     3227.90     3127.97       63.54 o
   6   2  14       13.25       11.64        4.09 o
   7   2  14      370.80      369.59       11.35 o
   0   3  14     2872.20     2928.41       56.20 o
   1   3  14     2712.75     2751.39       44.52 o
   2   3  14     1076.05     1197.35       16.27 o
   3   3  14      175.20      179.43        4.44 o
   4   3  14      134.05       99.89        4.53 o
   5   3  14      385.40      375.54        9.19 o
   6   3  14      342.85      325.46       10.75 o
   7   3  14      333.65      355.97       14.11 o
   0   4  14      348.70      355.46        9.00 o
   1   4  14      979.55     1003.94       14.36 o
   2   4  14      806.90      790.47       13.76 o
   3   4  14      259.35      285.50        5.95 o
   4   4  14      535.15      505.24       11.92 o
   5   4  14      196.95      183.64        7.56 o
   6   4  14      317.20      325.98       12.21 o
   0   5  14       57.30       62.91        2.70 o
   1   5  14       69.55       78.20        2.60 o
   2   5  14      165.40      174.56        4.19 o
   3   5  14      102.90       89.84        3.65 o
   4   5  14      240.10      228.85        7.40 o
   5   5  14     1962.15     1929.89       54.93 o
   6   5  14      462.70      467.40       19.42 o
   0   6  14      702.80      685.90       21.90 o
   1   6  14      101.25       94.83        3.44 o
   2   6  14      691.00      661.97       13.09 o
   3   6  14     1014.15      923.89       23.57 o
   4   6  14      362.25      366.24       10.89 o
   5   6  14     1235.95     1276.01       42.21 o
   0   7  14      390.60      400.78       13.90 o
   1   7  14       71.75       69.22        4.00 o
   2   7  14      279.25      285.42        9.58 o
   3   7  14       86.80       94.22        6.55 o
   0   8  14      178.10      195.89        8.70 o
   1   0  15      928.20      988.00       15.80 o
   2   0  15     2312.80     2415.49       61.30 o
   3   0  15     1476.60     1509.90       38.40 o
   4   0  15      452.00      455.06       13.90 o
   5   0  15       13.40        7.49        6.10 o
   6   0  15       -1.90        1.89        5.50 o
   7   0  15      375.40      368.57       16.00 o
   0   1  15     1063.60     1074.73       18.00 o
   1   1  15       26.65       22.71        1.28 o
   2   1  15       69.70       67.03        1.89 o
   3   1  15      419.65      428.80        7.95 o
   4   1  15      562.30      557.78       11.21 o
   5   1  15      300.20      270.66        7.96 o
   6   1  15      867.20      838.21       20.72 o
   7   1  15      152.35      135.69        6.58 o
   0   2  15      136.50      110.25        3.10 o
   1   2  15     3227.60     3283.06       45.28 o
   2   2  15       93.95       76.00        2.65 o
   3   2  15      230.75      201.76        4.53 o
   4   2  15      447.15      373.88        8.50 o
   5   2  15      462.55      454.73       10.43 o
   6   2  15      137.75      138.57        5.95 o
   7   2  15      138.50      170.07        7.08 o
   0   3  15     1123.60     1105.04       20.90 o
   1   3  15     1001.95     1027.28       15.93 o
   2   3  15      988.20     1065.64       15.53 o
   3   3  15      149.30      111.77        4.08 o
   4   3  15      364.00      397.25        8.38 o
   5   3  15      193.35      171.75        6.40 o
   6   3  15      191.65      175.54        7.43 o
   0   4  15      266.10      273.27        6.40 o
   1   4  15      599.05      592.77       10.38 o
   2   4  15     1725.95     1785.12       30.16 o
   3   4  15        9.30       13.14        2.96 o
   4   4  15      922.75      902.20       19.84 o
   5   4  15      205.45      206.65        7.50 o
   6   4  15      318.30      299.96       10.15 o
   0   5  15      196.70      183.62        6.50 o
   1   5  15      973.15     1033.99       16.97 o
   2   5  15      144.30      144.51        4.26 o
   3   5  15      208.70      185.82        5.78 o
   4   5  15     1436.10     1332.24       36.53 o
   5   5  15      559.35      546.03       16.05 o
   0   6  15       67.10       84.05        4.20 o
   1   6  15      278.10      276.51        6.91 o
   2   6  15       99.25       96.70        4.74 o
   3   6  15     3263.60     3109.85       85.63 o
   4   6  15     1079.90     1023.09       28.08 o
   0   7  15       89.90       92.27        5.50 o
   1   7  15       96.15      100.42        5.17 o
   2   7  15      872.60      862.66       29.57 o
   3   7  15      439.40      396.84       20.40 o
   0   0  16     1712.90     1826.23       39.50 o
   1   0  16     3437.60     3713.10       55.90 o
   2   0  16     3794.00     3973.81       77.40 o
   3   0  16     1111.10     1126.47       28.90 o
   4   0  16     1233.70     1225.60       31.70 o
   5   0  16      356.00      367.88       11.90 o
   6   0  16      714.20      663.04       28.30 o
   7   0  16       15.60       11.30        6.50 o
   0   1  16     3237.50     3357.74       54.70 o
   1   1  16      613.70      645.94        8.10 o
   2   1  16      293.60      317.51        4.96 o
   3   1  16     1103.70     1140.95       19.80 o
   4   1  16      726.20      735.23       14.36 o
   5   1  16      171.15      186.53        5.55 o
   6   1  16     1089.85      995.50       29.70 o
   7   1  16       26.65       20.59        8.41 o
   0   2  16      179.50      181.94        4.30 o
   1   2  16     1634.05     1632.67       24.97 o
   2   2  16      401.85      480.85        6.90 o
   3   2  16      412.70      465.59        8.04 o
   4   2  16      375.55      342.36        9.09 o
   5   2  16       27.70       24.51        3.97 o
   6   2  16      843.45      860.42       23.02 o
   0   3  16      797.70      788.04       14.70 o
   1   3  16     2338.85     2360.03       39.43 o
   2   3  16     2673.75     2556.38       42.87 o
   3   3  16      765.55      805.04       15.31 o
   4   3  16      914.90      842.26       18.88 o
   5   3  16      621.20      572.28       14.61 o
   6   3  16     1100.25     1054.67       28.74 o
   0   4  16       61.30       70.74        2.50 o
   1   4  16     1097.45     1135.75       20.20 o
   2   4  16     1159.15     1213.09       21.53 o
   3   4  16      198.65      182.78        5.83 o
   4   4  16     1357.25     1241.45       28.81 o
   5   4  16       74.25       65.77        4.67 o
   6   4  16      218.90      215.13       10.47 o
   0   5  16       91.20       80.56        4.20 o
   1   5  16     1438.50     1456.77       25.17 o
   2   5  16      416.75      401.82        9.65 o
   3   5  16       76.20       82.37        3.97 o
   4   5  16      767.20      716.01       21.10 o
   5   5  16      531.45      514.39       15.71 o
   0   6  16      397.30      386.24       12.90 o
   1   6  16      217.40      223.46        7.22 o
   2   6  16      553.45      557.99       17.92 o
   3   6  16      497.95      474.17       14.55 o
   4   6  16      170.10      155.79        6.90 o
   0   7  16       35.20       30.52        7.60 o
   1   7  16       10.65        6.05        4.69 o
   2   7  16      272.90      279.26       11.23 o
   1   0  17     4480.80     4635.84       91.60 o
   2   0  17      495.50      497.52       11.90 o
   3   0  17     1530.70     1496.32       39.70 o
   4   0  17     1302.40     1207.93       33.80 o
   5   0  17       95.10       79.69        6.10 o
   6   0  17      377.10      349.17       17.00 o
   0   1  17     4452.40     4598.21       83.20 o
   1   1  17      287.80      301.52        4.70 o
   2   1  17      729.80      739.67       12.87 o
   3   1  17     1363.45     1378.82       23.36 o
   4   1  17       82.60       88.87        4.57 o
   5   1  17      126.85      144.66        4.95 o
   6   1  17      784.90      753.18       21.39 o
   0   2  17      388.10      404.64        9.60 o
   1   2  17     2382.55     2406.87       34.37 o
   2   2  17      496.40      555.27        9.44 o
   3   2  17      274.25      255.74        5.95 o
   4   2  17      303.15      259.81        7.78 o
   5   2  17      156.05      162.51        7.63 o
   6   2  17       86.00       99.47        4.95 o
   0   3  17     2677.30     2664.75       56.20 o
   1   3  17      553.80      553.18        9.69 o
   2   3  17       30.25       23.31        2.26 o
   3   3  17      156.50      163.39        5.34 o
   4   3  17      341.80      327.29        8.57 o
   5   3  17     2659.30     2415.17       88.24 o
   6   3  17     1326.70     1255.79       37.09 o
   0   4  17      146.80      141.94        4.20 o
   1   4  17      738.80      728.96       12.92 o
   2   4  17     1237.75     1220.71       24.96 o
   3   4  17      226.10      206.63        6.33 o
   4   4  17      758.60      729.22       20.19 o
   5   4  17      348.55      341.15       10.75 o
   0   5  17      206.40      214.88        8.80 o
   1   5  17      383.50      386.34       10.25 o
   2   5  17      152.35      166.83        5.20 o
   3   5  17      323.50      309.28        9.98 o
   4   5  17       -0.90        1.38        4.66 o
   0   6  17        5.60        5.57        6.20 o
   1   6  17      246.00      259.95        9.75 o
   2   6  17      602.65      580.71       23.02 o
   3   6  17      220.45      226.81        9.41 o
   0   7  17       23.10       38.03        9.30 o
   1   7  17      114.80      133.12       12.80 o
   0   0  18     2122.20     2205.66       58.90 o
   1   0  18      243.90      248.59        6.70 o
   2   0  18     1490.60     1512.41       32.00 o
   3   0  18      103.90      118.21        4.50 o
   4   0  18      485.00      506.42       15.20 o
   5   0  18     2620.10     2443.04       77.80 o
   6   0  18      997.60      943.81       36.90 o
   0   1  18     3356.50     3351.73       61.20 o
   1   1  18      495.50      517.96        7.96 o
   2   1  18       73.90       74.65        2.80 o
   3   1  18      728.85      742.41       13.18 o
   4   1  18      682.50      631.12       12.82 o
   5   1  18       58.60       68.31        4.46 o
   6   1  18      214.50      202.82        8.21 o
   0   2  18     3421.60     3527.25       73.80 o
   1   2  18       50.35       60.78        2.37 o
   2   2  18      864.35      935.81       16.08 o
   3   2  18      457.40      437.89        9.11 o
   4   2  18      944.85      907.97       19.82 o
   5   2  18      566.10      518.52       15.61 o
   6   2  18       10.40       11.21        4.70 o
   0   3  18       36.10       33.07        3.30 o
   1   3  18     2923.25     2996.85       43.56 o
   2   3  18      223.30      199.82        6.16 o
   3   3  18      541.55      520.37       12.41 o
   4   3  18      431.70      393.52       10.29 o
   5   3  18      894.85      874.99       24.76 o
   0   4  18       60.90       69.36        3.90 o
   1   4  18      292.65      286.40        6.83 o
   2   4  18      708.75      696.68       15.39 o
   3   4  18      158.80      145.35        5.49 o
   4   4  18      166.95      162.79        6.83 o
   5   4  18       21.50       16.12        5.00 o
   0   5  18      114.80      128.55        7.00 o
   1   5  18      222.75      224.28        8.10 o
   2   5  18       53.95       59.59        4.08 o
   3   5  18      885.90      837.74       24.58 o
   4   5  18      215.25      219.64        8.31 o
   0   6  18       24.10       25.73        5.80 o
   1   6  18      367.60      348.19       16.55 o
   2   6  18       49.95       38.75        5.74 o
   3   6  18     2831.20     2824.94      111.10 o
   1   0  19     1501.60     1520.45       33.30 o
   2   0  19      213.30      218.76        6.20 o
   3   0  19      291.50      284.87        7.60 o
   4   0  19       45.00       33.39        6.50 o
   5   0  19     2986.20     2683.69      103.20 o
   6   0  19      139.40      148.52       10.00 o
   0   1  19      924.40      971.86       20.70 o
   1   1  19        9.50        6.27        1.85 o
   2   1  19      631.50      617.96       10.36 o
   3   1  19       29.75       30.67        2.52 o
   4   1  19      149.85      139.39        4.97 o
   5   1  19      461.80      458.76       13.48 o
   6   1  19      433.60      438.10       13.82 o
   0   2  19      277.70      271.07        7.90 o
   1   2  19      364.50      376.78        6.47 o
   2   2  19      832.70      833.82       13.81 o
   3   2  19      384.60      370.51        9.33 o
   4   2  19      570.30      591.65       13.83 o
   5   2  19      333.80      310.79       10.40 o
   0   3  19       -2.90        1.52        2.70 o
   1   3  19     2071.35     2000.51       32.78 o
   2   3  19      222.20      237.03        5.80 o
   3   3  19      888.95      782.34       18.42 o
   4   3  19       97.40      101.94        5.09 o
   5   3  19       23.75       28.35        7.05 o
   0   4  19       66.70       83.93        5.20 o
   1   4  19      393.60      402.76        7.85 o
   2   4  19      333.25      341.54        8.63 o
   3   4  19       29.75       28.98        3.47 o
   4   4  19      157.45      160.20        6.52 o
   0   5  19       19.00       23.08        5.30 o
   1   5  19      449.90      438.73       15.69 o
   2   5  19      741.45      764.63       25.41 o
   3   5  19      279.80      274.00        9.10 o
   0   6  19      589.60      581.85       26.00 o
   1   6  19      689.00      689.58       24.88 o
   2   6  19      352.85      365.30       15.74 o
   0   0  20       32.50       46.74        5.40 o
   1   0  20     1527.10     1566.70       33.80 o
   2   0  20       42.50       41.78        3.40 o
   3   0  20      386.60      382.39       10.70 o
   4   0  20      122.90      124.50        6.00 o
   5   0  20      244.00      283.45       12.00 o
   0   1  20       19.20       16.96        2.50 o
   1   1  20      190.70      193.77        5.06 o
   2   1  20      222.65      224.66        4.67 o
   3   1  20      706.10      704.04       12.55 o
   4   1  20     1137.70     1077.11       28.22 o
   5   1  20     1241.10     1159.05       31.84 o
   0   2  20       11.90       14.61        3.00 o
   1   2  20      869.10      872.04       15.63 o
   2   2  20       57.90       49.41        2.59 o
   3   2  20      250.45      253.14        7.22 o
   4   2  20     1369.95     1328.86       38.39 o
   5   2  20      140.50      132.15        6.93 o
   0   3  20      169.50      154.58        6.10 o
   1   3  20     1865.60     1880.34       39.46 o
   2   3  20      182.90      191.38        5.16 o
   3   3  20      315.25      307.67        9.58 o
   4   3  20       44.95       47.02        4.74 o
   5   3  20      576.30      558.82       20.14 o
   0   4  20     1809.90     1828.23       53.40 o
   1   4  20      269.95      237.52        8.15 o
   2   4  20      170.85      171.04        6.12 o
   3   4  20      141.30      134.31        5.94 o
   4   4  20      368.50      361.38       12.24 o
   0   5  20      349.20      335.54       14.90 o
   1   5  20      601.95      608.75       20.82 o
   2   5  20       14.95       18.42        6.06 o
   3   5  20       37.50       36.18        5.35 o
   0   6  20       29.60       35.15        6.70 o
   1   6  20      763.90      791.58       32.56 o
   1   0  21     2290.00     2272.96       52.80 o
   2   0  21       63.50       56.99        3.90 o
   3   0  21      241.70      258.91        7.70 o
   4   0  21     2299.80     2201.19       72.00 o
   5   0  21      631.40      584.39       25.60 o
   0   1  21      111.00      111.80        5.70 o
   1   1  21      830.15      800.54       14.14 o
   2   1  21      165.35      158.00        4.29 o
   3   1  21       33.55       36.65        2.76 o
   4   1  21      473.10      456.61       13.48 o
   5   1  21      458.65      445.96       13.68 o
   0   2  21      170.60      179.56        5.80 o
   1   2  21      236.30      245.26        5.97 o
   2   2  21      276.15      264.02        6.01 o
   3   2  21       30.70       17.95        2.98 o
   4   2  21       19.25       21.85        4.14 o
   5   2  21       14.80       15.32        7.27 o
   0   3  21     3334.10     3194.27       79.30 o
   1   3  21      171.85      159.09        7.72 o
   2   3  21      473.40      496.44       12.49 o
   3   3  21      765.60      764.52       22.47 o
   4   3  21      305.25      292.61       10.26 o
   0   4  21     1752.00     1751.91       67.70 o
   1   4  21      516.70      470.39       17.70 o
   2   4  21      164.35      146.51        7.72 o
   3   4  21      490.45      497.28       14.86 o
   0   5  21       24.30       27.09        6.10 o
   1   5  21      220.35      236.34       10.17 o
   2   5  21      300.40      298.37       12.85 o
   0   0  22       92.40       95.78        8.40 o
   1   0  22      447.80      450.01       12.30 o
   2   0  22       29.60       27.89        3.50 o
   3   0  22      176.00      171.29        7.00 o
   4   0  22      177.70      176.66        7.70 o
   0   1  22      552.50      547.28       14.50 o
   1   1  22      401.40      397.06        9.48 o
   2   1  22      441.70      453.72        9.23 o
   3   1  22      236.75      238.17        7.36 o
   4   1  22      392.80      377.12       10.87 o
   0   2  22     1277.40     1316.28       34.10 o
   1   2  22      422.65      433.35        9.32 o
   2   2  22      331.20      332.52        9.37 o
   3   2  22      342.75      365.34        9.71 o
   4   2  22       70.70       78.54        4.77 o
   0   3  22      115.80       93.61        7.50 o
   1   3  22      485.75      492.88       15.38 o
   2   3  22       69.95       77.86        5.40 o
   3   3  22      636.60      640.79       16.60 o
   0   4  22      144.00      134.02        8.10 o
   1   4  22      477.60      485.98       16.57 o
   2   4  22       19.30       14.52        5.95 o
   0   5  22      642.50      696.20       27.80 o
   1   0  23      805.50      817.12       26.30 o
   2   0  23        2.90        1.78        2.70 o
   3   0  23      191.60      199.12        7.90 o
   4   0  23       20.80       22.59        5.60 o
   0   1  23       10.70        8.75        4.60 o
   1   1  23      259.15      281.51        9.43 o
   2   1  23      956.30      994.12       24.40 o
   3   1  23      209.50      207.35        7.06 o
   4   1  23      307.10      332.05        9.87 o
   0   2  23     2232.90     2153.60       69.20 o
   1   2  23      253.05      256.85        8.02 o
   2   2  23      204.20      211.83        8.66 o
   3   2  23      112.65      102.35        5.20 o
   0   3  23       17.60       17.65        5.60 o
   1   3  23      777.45      806.03       25.63 o
   2   3  23      144.15      150.45        7.83 o
   3   3  23       82.75       96.37        5.93 o
   0   4  23       58.70       63.73        6.40 o
   1   4  23      197.20      191.94        9.27 o
   0   0  24       28.20       34.13       10.30 o
   1   0  24      981.60      961.76       35.40 o
   2   0  24      148.60      170.19        6.90 o
   3   0  24       11.80       18.95        3.80 o
   0   1  24      129.40      127.59        8.40 o
   1   1  24      478.70      487.17       14.25 o
   2   1  24      458.95      454.79       15.04 o
   3   1  24       70.00       77.99        3.91 o
   0   2  24       20.20       28.02        5.50 o
   1   2  24      125.15      120.28        7.49 o
   2   2  24       21.80       20.45        4.90 o
   0   3  24     1042.30     1042.05       40.70 o
   1   3  24       43.45       39.78        5.84 o
   1   0  25      331.30      371.62       14.40 o
   2   0  25      296.50      345.21       14.70 o
   0   1  25       77.30       62.51        7.80 o
   1   1  25      201.55      216.59        7.57 o
   2   1  25      673.75      659.23       23.84 o
   0   2  25       37.40       31.70       14.00 o
   1   2  25       58.85       64.33        7.35 o
